# Supplementary material for: µ-Conotoxins Targeting the Human Voltage-Gated Sodium Channel Subtype NaV1.7
Source: Toxins (Basel). 2022 Aug 30;14(9):600. doi: 10.3390/toxins14090600 (PMC9506549; doi:10.3390/toxins14090600)
Supplement: Supplementary file 1 [file toxins-14-00600-s001.zip]

Archive with 1 entries (1 files):
- toxins-1841787-supplementary.pdf
